# Supplementary material for: Description of physical activity and screen time among U.S. middle school students
Source: PLoS One. 2025 Feb 19;20(2):e0311103. doi: 10.1371/journal.pone.0311103 (PMC11838902; doi:10.1371/journal.pone.0311103)
Supplement: S1 Code — (R) [file pone.0311103.s001.R]

# Set environment ----------------------
# install.packages("SASxport")
library(flextable)
library(officer)
require(SASxport)
library(foreign)
library(autoReg)
library(broom)
library(rrtable)
library(moonBook)
library(MASS)
if (!requireNamespace("officer", quietly = TRUE)) {
  install.packages("officer")
}
if (!requireNamespace("flextable", quietly = TRUE)) {
  install.packages("flextable")
}

library(officer)
library(flextable)
# Set environment ---------------------------------------------------------
packages <- c("tidyverse", "lme4", "tableone", "forcats", "dplyr", "hablar", 
              "sjPlot", "lmerTest", "cowplot", "ggplot2","lme4","gtable",
              "grid","Hmisc","plyr","lmerTest","emmeans","broom","varhandle",
              "tools", "ggpubr", "irr")
install_if_missing <- function(pkg) {
  if (!require(pkg, character.only = TRUE)) {
    install.packages(pkg, dependencies = TRUE)
    library(pkg, character.only = TRUE)
  }
}
invisible(sapply(packages, install_if_missing))
setwd("/Users/zhoumi/Desktop/改了要发的论文/PA数据") # Change to your wd
#数据导入 这边替换成你自己的
pa17 <- read.xport("PAQY_1718.XPT")
pa15 <- read.xport("PAQ_15-16.XPT")
pa11 <- read.xport("PAQ_1112.XPT")
pa13 <- read.xport("PAQ_13-14.XPT")
# pa09 <- read.xport("PAQ_0910.XPT")
# pa07 <- read.xport("PAQ_0708.XPT")
demo17 <- read.xport("DEMO_1718.XPT")
demo15 <- read.xport("DEMO_1516.XPT")
demo13 <- read.xport("DEMO_1314.XPT")
# demo09 <- read.xport("DEMO_0910.XPT")
# demo07 <- read.xport("DEMO_0708.XPT")
demo11 <- read.xport("DEMO_1112.XPT")

# demo07 <- subset(demo07, DMDEDUC3 %in% c(5, 6, 7, 8, 9))
# demo09 <- subset(demo09, DMDEDUC3 %in% c(5, 6, 7, 8, 9))
demo11 <- subset(demo11, DMDEDUC3 %in% c(5, 6, 7, 8, 9))
demo13 <- subset(demo13, DMDEDUC3 %in% c(5, 6, 7, 8, 9))
demo15 <- subset(demo15, DMDEDUC3 %in% c(5, 6, 7, 8, 9))
demo17 <- subset(demo17, DMDEDUC3 %in% c(5, 6, 7, 8, 9))
#融合pa和demo
m6 <- merge(pa17, demo17, by = "SEQN", all = TRUE)
m5 <- merge(pa15, demo15, by = "SEQN", all = TRUE)
m4 <- merge(pa13, demo13, by = "SEQN", all = TRUE)
m3 <- merge(pa11, demo11, by = "SEQN", all = TRUE)
# m2 <- merge(pa09, demo09, by = "SEQN", all = TRUE)
# m1 <- merge(pa07, demo07, by = "SEQN", all = TRUE)
#pa15 <- pa15 %>% select(SEQN,PAQ706,PAQ710,PAQ715)

names(m6)
names(m5)
names(m4)
names(m3)
# names(m2)
# names(m1)

# 找出所有数据框共有的列名
common_cols <- Reduce(intersect, list(names(m5), names(m4), names(m3), names(m6)))

# 只保留每个数据框中的共有列
m6 <- m6[, common_cols, drop = FALSE]
m5 <- m5[, common_cols, drop = FALSE]
m4 <- m4[, common_cols, drop = FALSE]
m3 <- m3[, common_cols, drop = FALSE]
# m2 <- m2[, common_cols, drop = FALSE]
# m1 <- m1[, common_cols, drop = FALSE]

final_data <- rbind(m5, m4, m3, m6)
names(final_data)

print(head(final_data))
required_columns <- c("PAQ706" ,  "PAQ710"  , "PAQ715"  ,"DMDEDUC3", "RIAGENDR", "RIDAGEYR", "RIDRETH1")


cleaned_data <- final_data %>%
  filter_at(vars(one_of(required_columns)), all_vars(!is.na(.)))

print(head(cleaned_data))
unique(cleaned_data$PAQ706)
unique(cleaned_data$PAQ710)
unique(cleaned_data$PAQ715)
cleaned_data <- cleaned_data %>% 
  filter(PAQ706 %in% 0:7) 
  # mutate(PAQ706 = as.factor(PAQ706))
# cleaned_data$PAQ706 <- factor(cleaned_data$PAQ706, levels = 0:7)
# str(cleaned_data$PAQ706)
#清理77和99,PAQ710
cleaned_data <- cleaned_data %>% 
  filter(PAQ710 %in% 0:8)
  # mutate(PAQ710 = as.factor(PAQ710))
# cleaned_data$PAQ710 <- factor(cleaned_data$PAQ710, levels = 0:8)
# str(cleaned_data$PAQ710)
cleaned_data <- cleaned_data %>% 
  filter(PAQ715 %in% 0:8) 

unique(cleaned_data$RIAGENDR)
unique(cleaned_data$RIDAGEYR)
unique(cleaned_data$RIDRETH1)

cleaned_data$RIAGENDR <- as.numeric(cleaned_data$RIAGENDR)
cleaned_data$RIDRETH1 <- as.numeric(cleaned_data$RIDRETH1)
cleaned_data$DMDEDUC3 <- as.numeric(cleaned_data$DMDEDUC3)
cleaned_data$PAQ706 <- as.numeric(cleaned_data$PAQ706)
cleaned_data$PAQ710 <- as.numeric(cleaned_data$PAQ710)
cleaned_data$PAQ715 <- as.numeric(cleaned_data$PAQ715)
correlation_matrix <- cor(cleaned_data[, c("RIAGENDR", "RIDRETH1", "DMDEDUC3", "PAQ706","PAQ710","PAQ715")], method = "spearman")

cleaned_data$RIAGENDR <- factor(cleaned_data$RIAGENDR)
cleaned_data$RIDRETH1 <- factor(cleaned_data$RIDRETH1)
cleaned_data$DMDEDUC3 <- factor(cleaned_data$DMDEDUC3)


# %>%  mutate(PAQ715 = as.factor(PAQ715))
# cleaned_data$PAQ715 <- factor(cleaned_data$PAQ715, levels = 0:8)
# str(cleaned_data$PAQ715)
# m_pois <- glm(PAQ706 ~ DMDEDUC3 + RIAGENDR + RIDAGEYR + RIDRETH1, family = poisson, data = cleaned_data)
# summary(m_pois)
# BIC(m_pois)
# Regression ----------------------
nb_model <- glm.nb(PAQ706 ~ DMDEDUC3 + RIAGENDR + RIDAGEYR + RIDRETH1, data = cleaned_data)
summary(nb_model)
BIC(nb_model)

# Summary of the model to extract coefficients and standard errors
model_summary <- summary(nb_model)

# Extract coefficients and standard errors
coefficients <- model_summary$coefficients
estimates <- round(coefficients[, "Estimate"],3)
std_errors <- round(coefficients[, "Std. Error"],3)
P_value <- round(coefficients[,"Pr(>|z|)"],3)
Z_value <- round(coefficients[,"z value"],3)
# Calculate Odds Ratios
odds_ratios <- round(exp(estimates),3)

# Calculate Confidence Intervals
conf_int <- confint(nb_model)
conf_int_exp <- round(exp(conf_int),3)

# Create a data frame to display results
results <- data.frame(
  Predictor = rownames(coefficients),
  B = estimates,
  `Std. Error` = std_errors,
  `z value` = Z_value,
  `Odds Ratio` = odds_ratios,
  `2.5 %` = conf_int_exp[, 1],
  `97.5 %` = conf_int_exp[, 2],
  `P value` = P_value
)

# Print the results
print(results)

# Create a new Word document
doc <- read_docx()

# Add a title to the document
doc <- doc %>% 
  body_add_par("Negative Binomial Regression Results", style = "heading 1")

# Create a flextable from the results data frame
ft <- flextable(results)
ft <- autofit(ft)

# Add the flextable to the document
doc <- body_add_flextable(doc, value = ft)

# Save the document
print(doc, target = "706Negative_Binomial_Regression_Results.docx")

p706 <- plot_model(nb_model, type = "eff", terms = "DMDEDUC3")$data
plot706 <- ggplot(p706, aes(x = as.numeric(as.character(x)), y = predicted)) +
  geom_line(size = 1) +
  theme_bw() +
  labs(x = "Grade", y = "Beta", title = "PAQ706 Days physically active at least 60 min")
#PAQ710
library(MASS)
nb_model <- glm.nb(PAQ710 ~ DMDEDUC3 + RIAGENDR + RIDAGEYR + RIDRETH1, data = cleaned_data)
summary(nb_model)
BIC(nb_model)

library(broom)

# Summary of the model to extract coefficients and standard errors
model_summary <- summary(nb_model)

# Extract coefficients and standard errors
coefficients <- model_summary$coefficients
estimates <- round(coefficients[, "Estimate"],3)
std_errors <- round(coefficients[, "Std. Error"],3)
P_value <- round(coefficients[,"Pr(>|z|)"],3)
Z_value <- round(coefficients[,"z value"],3)
# Calculate Odds Ratios
odds_ratios <- round(exp(estimates),3)

# Calculate Confidence Intervals
conf_int <- confint(nb_model)
conf_int_exp <- round(exp(conf_int),3)

# Create a data frame to display results
results <- data.frame(
  Predictor = rownames(coefficients),
  B = estimates,
  `Std. Error` = std_errors,
  `z value` = Z_value,
  `Odds Ratio` = odds_ratios,
  `2.5 %` = conf_int_exp[, 1],
  `97.5 %` = conf_int_exp[, 2],
  `P value` = P_value
)

# Print the results
print(results)


# Create a new Word document
doc <- read_docx()

# Add a title to the document
doc <- doc %>% 
  body_add_par("Negative Binomial Regression Results", style = "heading 1")

# Create a flextable from the results data frame
ft <- flextable(results)
ft <- autofit(ft)

# Add the flextable to the document
doc <- body_add_flextable(doc, value = ft)

# Save the document
print(doc, target = "710Negative_Binomial_Regression_Results.docx")

p710 <- plot_model(nb_model, type = "eff", terms = "DMDEDUC3")$data
plot710 <- ggplot(p710, aes(x = as.numeric(as.character(x)), y = predicted)) +
  geom_line(size = 1) +
  theme_bw() +
  labs(x = "Grade", y = "Beta", title = "PAQ710 Hours watch TV or videos past 30 days")

#PAO715
nb_model <- glm.nb(PAQ715 ~ DMDEDUC3 + RIAGENDR + RIDAGEYR + RIDRETH1, data = cleaned_data)
summary(nb_model)
BIC(nb_model)

library(broom)

# Summary of the model to extract coefficients and standard errors
model_summary <- summary(nb_model)

# Extract coefficients and standard errors
coefficients <- model_summary$coefficients
estimates <- round(coefficients[, "Estimate"],3)
std_errors <- round(coefficients[, "Std. Error"],3)
P_value <- round(coefficients[,"Pr(>|z|)"],3)
Z_value <- round(coefficients[,"z value"],3)
# Calculate Odds Ratios
odds_ratios <- round(exp(estimates),3)

# Calculate Confidence Intervals
conf_int <- confint(nb_model)
conf_int_exp <- round(exp(conf_int),3)

# Create a data frame to display results
results <- data.frame(
  Predictor = rownames(coefficients),
  B = estimates,
  `Std. Error` = std_errors,
  `z value` = Z_value,
  `Odds Ratio` = odds_ratios,
  `2.5 %` = conf_int_exp[, 1],
  `97.5 %` = conf_int_exp[, 2],
  `P value` = P_value
)

# Print the results
print(results)


# Install and load necessary packages
if (!requireNamespace("officer", quietly = TRUE)) {
  install.packages("officer")
}
if (!requireNamespace("flextable", quietly = TRUE)) {
  install.packages("flextable")
}

library(officer)
library(flextable)

# Create a new Word document
doc <- read_docx()

# Add a title to the document
doc <- doc %>% 
  body_add_par("Negative Binomial Regression Results", style = "heading 1")

# Create a flextable from the results data frame
ft <- flextable(results)
ft <- autofit(ft)

# Add the flextable to the document
doc <- body_add_flextable(doc, value = ft)

# Save the document
print(doc, target = "715Negative_Binomial_Regression_Results.docx")

# #plot----------------------
p715 <- plot_model(nb_model, type = "eff", terms = "DMDEDUC3")$data
plot715 <- ggplot(p715, aes(x = as.numeric(as.character(x)), y = predicted)) +
  geom_line(size = 1) +
  theme_bw() +
  labs(x = "Grade", y = "Beta", title = "PAQ715 Hours use computer past 30 days")


summary(p706)
print(plot710)
print(plot706)
print(plot715)


model_summary <- summary(nb_model)
residual_deviance <- model_summary$deviance
df_residual <- model_summary$df.residual

# Calculate the dispersion parameter
dispersion <- residual_deviance / df_residual
print(paste("Dispersion parameter:", dispersion))


plot(residuals(nb_model, type = "deviance"), main = "Deviance Residuals", ylab = "Residuals")
abline(h = 0, col = "red")

library(car)

# Influence Plot
influencePlot(nb_model)

# Leverage Plot
leveragePlots(nb_model)

# Load necessary library
library(boot)

# Define the cost function for cross-validation
cost <- function(r, pi = 0) mean(abs(r - pi) > 0.5)

# Perform cross-validation
cv_results <- cv.glm(cleaned_data, nb_model, cost, K = 10)
print(cv_results$delta)

aic_nb <- AIC(nb_model)
print(paste("AIC for Negative Binomial Model:", aic_nb))


p706
p710
p715


# 5,6,7,8,9
#11,12,13,14,15
m5 <- subset(m5, DMDEDUC3 %in% c(5, 6, 7, 8, 9))
#帮我用ggplot画图，DMDEDUC3为x轴，为time。m5中PAQ605,PAQ610,620,625,630,635,640,645,650,655,660,665,670,675,680的值分别为y，然后画图。每一个PAQ的值都画一个图
m5$DMDEDUC3 <- as.factor(m5$DMDEDUC3)
colnames(m5)
paq_vars <- c("PAQ605", "PAQ610", "PAD615", "PAQ620", "PAQ625", "PAQ630", "PAD630", "PAQ635", "PAQ640", "PAD645" ,"PAD660","PAD675" ,"PAD680", "PAQ645", "PAQ650", "PAQ655", "PAQ660", "PAQ665", "PAQ670", "PAQ675", "PAQ680","PAQ706","PAQ710","PAQ715","PAQ722")


# existing_paq_vars <- intersect(paq_vars, colnames(m5))
# 
# m5[existing_paq_vars] <- lapply(m5[existing_paq_vars], as.numeric)
# 
# summarized_data <- m5 %>%
#   group_by(DMDEDUC3) %>%
#   summarize_at(vars(existing_paq_vars), list(mean = ~ mean(., na.rm = TRUE)))
# summarized_data <- summarized_data %>%
#   pivot_longer(cols = -DMDEDUC3, names_to = "PAQ", values_to = "Mean")
# 
# # 生成绘图函数
# plot_paq <- function(data, paq_variable) {
#   ggplot(data %>% filter(PAQ == paq_variable), aes(x = DMDEDUC3, y = Mean)) +
#     geom_point() +
#     geom_line(aes(group = 1)) +
#     labs(title = paq_variable, x = "DMDEDUC3 (Time)", y = paq_variable) +
#     theme_minimal()
# }
# 
# # 生成所有图表
# plots <- lapply(unique(summarized_data$PAQ), function(paq_var) plot_paq(summarized_data, paq_var))
# 
# # 将所有图表排列在一起
# combined_plot <- ggarrange(plotlist = plots, ncol = 3, nrow = 5)
# 
# # 显示图表
# print(combined_plot)

#EMM

existing_paq_vars <- intersect(paq_vars, colnames(m5))
m5[existing_paq_vars] <- lapply(m5[existing_paq_vars], as.numeric)

# 创建一个函数来计算 EMM 并生成绘图数据
get_emm_data <- function(data, paq_variable) {
  model <- lm(as.formula(paste(paq_variable, "~ DMDEDUC3")), data = data)
  emm <- emmeans(model, ~ DMDEDUC3)
  emm_df <- as.data.frame(emm)
  emm_df$PAQ <- paq_variable
  return(emm_df)
}

# 获取所有 PAQ 变量的 EMM 数据
emm_data_list <- lapply(existing_paq_vars, function(paq_var) get_emm_data(m5, paq_var))
emm_data <- bind_rows(emm_data_list)

# 生成绘图函数
plot_paq <- function(data, paq_variable) {
  ggplot(data %>% filter(PAQ == paq_variable), aes(x = DMDEDUC3, y = emmean)) +
    geom_point() +
    geom_line(aes(group = 1)) +
    geom_errorbar(aes(ymin = lower.CL, ymax = upper.CL), width = 0.2) +
    labs(title = paq_variable, x = "DMDEDUC3 (Time)", y = "Estimated Marginal Mean") +
    theme_minimal()
}

# 生成所有图表
plots <- lapply(unique(emm_data$PAQ), function(paq_var) plot_paq(emm_data, paq_var))
print(plots)
# 将所有图表排列在一起
#combined_plot <- ggarrange(plotlist = plots, ncol = 3, nrow = 5)

# 显示图表
#print(combined_plot)


#

# # Correlation -------------------------------------------------------------
# 
# cor <- cleaned_data %>% select(DMDEDUC3, RIDAGEYR, RIDRETH1, RIDAGEYR, PAQ706,PAQ710,PAQ715)
# cor
# 
# as.numeric(cor$DMDEDUC3)
# tab_corr(cor, corr.method = "spearman", triangle = "lower")

# Regression ----------------------
nb_model <- glm.nb(PAQ706 ~ DMDEDUC3*RIAGENDR + RIDAGEYR + RIDRETH1, data = cleaned_data)
summary(nb_model)
BIC(nb_model)

# Summary of the model to extract coefficients and standard errors
model_summary <- summary(nb_model)

# Extract coefficients and standard errors
coefficients <- model_summary$coefficients
estimates <- round(coefficients[, "Estimate"],3)
std_errors <- round(coefficients[, "Std. Error"],3)
P_value <- round(coefficients[,"Pr(>|z|)"],3)
Z_value <- round(coefficients[,"z value"],3)
# Calculate Odds Ratios
odds_ratios <- round(exp(estimates),3)

# Calculate Confidence Intervals
conf_int <- confint(nb_model)
conf_int_exp <- round(exp(conf_int),3)

# Create a data frame to display results
results <- data.frame(
  Predictor = rownames(coefficients),
  B = estimates,
  `Std. Error` = std_errors,
  `z value` = Z_value,
  `Odds Ratio` = odds_ratios,
  `2.5 %` = conf_int_exp[, 1],
  `97.5 %` = conf_int_exp[, 2],
  `P value` = P_value
)

# Print the results
print(results)

# Create a new Word document
doc <- read_docx()

# Add a title to the document
doc <- doc %>% 
  body_add_par("Negative Binomial Regression Results", style = "heading 1")

# Create a flextable from the results data frame
ft <- flextable(results)
ft <- autofit(ft)

# Add the flextable to the document
doc <- body_add_flextable(doc, value = ft)

# Save the document
print(doc, target = "706Gender.docx")

# p706 <- plot_model(nb_model, type = "eff", terms = "DMDEDUC3")$data
# plot706 <- ggplot(p706, aes(x = as.numeric(as.character(x)), y = predicted)) +
#   geom_line(size = 1) +
#   theme_bw() +
#   labs(x = "Grade", y = "Beta", title = "PAQ706 Days physically active at least 60 min")
#PAQ710
library(MASS)
nb_model <- glm.nb(PAQ710 ~ DMDEDUC3*RIAGENDR + RIDAGEYR + RIDRETH1, data = cleaned_data)
summary(nb_model)
BIC(nb_model)

library(broom)

# Summary of the model to extract coefficients and standard errors
model_summary <- summary(nb_model)

# Extract coefficients and standard errors
coefficients <- model_summary$coefficients
estimates <- round(coefficients[, "Estimate"],3)
std_errors <- round(coefficients[, "Std. Error"],3)
P_value <- round(coefficients[,"Pr(>|z|)"],3)
Z_value <- round(coefficients[,"z value"],3)
# Calculate Odds Ratios
odds_ratios <- round(exp(estimates),3)

# Calculate Confidence Intervals
conf_int <- confint(nb_model)
conf_int_exp <- round(exp(conf_int),3)

# Create a data frame to display results
results <- data.frame(
  Predictor = rownames(coefficients),
  B = estimates,
  `Std. Error` = std_errors,
  `z value` = Z_value,
  `Odds Ratio` = odds_ratios,
  `2.5 %` = conf_int_exp[, 1],
  `97.5 %` = conf_int_exp[, 2],
  `P value` = P_value
)

# Print the results
print(results)


# Create a new Word document
doc <- read_docx()

# Add a title to the document
doc <- doc %>% 
  body_add_par("Negative Binomial Regression Results", style = "heading 1")

# Create a flextable from the results data frame
ft <- flextable(results)
ft <- autofit(ft)

# Add the flextable to the document
doc <- body_add_flextable(doc, value = ft)

# Save the document
print(doc, target = "710Gender.docx")

p710 <- plot_model(nb_model, type = "eff", terms = c("DMDEDUC3", "RIAGENDR"))$data
plot710 <- ggplot(p710, aes(x = as.numeric(as.character(x)), y = predicted, color = group_col)) +
  geom_line(size = 1) +
  theme_bw() +
  labs(x = "Grade", y = "Beta", title = "PAQ710 Hours watch TV or videos past 30 days")
print(plot710)
#PAO715
nb_model <- glm.nb(PAQ715 ~ DMDEDUC3*RIAGENDR + RIDAGEYR + RIDRETH1, data = cleaned_data)
summary(nb_model)
BIC(nb_model)

library(broom)

# Summary of the model to extract coefficients and standard errors
model_summary <- summary(nb_model)

# Extract coefficients and standard errors
coefficients <- model_summary$coefficients
estimates <- round(coefficients[, "Estimate"],3)
std_errors <- round(coefficients[, "Std. Error"],3)
P_value <- round(coefficients[,"Pr(>|z|)"],3)
Z_value <- round(coefficients[,"z value"],3)
# Calculate Odds Ratios
odds_ratios <- round(exp(estimates),3)

# Calculate Confidence Intervals
conf_int <- confint(nb_model)
conf_int_exp <- round(exp(conf_int),3)

# Create a data frame to display results
results <- data.frame(
  Predictor = rownames(coefficients),
  B = estimates,
  `Std. Error` = std_errors,
  `z value` = Z_value,
  `Odds Ratio` = odds_ratios,
  `2.5 %` = conf_int_exp[, 1],
  `97.5 %` = conf_int_exp[, 2],
  `P value` = P_value
)

# Print the results
print(results)


# Install and load necessary packages
if (!requireNamespace("officer", quietly = TRUE)) {
  install.packages("officer")
}
if (!requireNamespace("flextable", quietly = TRUE)) {
  install.packages("flextable")
}

library(officer)
library(flextable)

# Create a new Word document
doc <- read_docx()

# Add a title to the document
doc <- doc %>% 
  body_add_par("Negative Binomial Regression Results", style = "heading 1")

# Create a flextable from the results data frame
ft <- flextable(results)
ft <- autofit(ft)

# Add the flextable to the document
doc <- body_add_flextable(doc, value = ft)

# Save the document
print(doc, target = "715Gender.docx")


#demo1 <- demo %>% relocate(Training_centre, Gender, Comorbidity,Age_at_inclusion)
head(cleaned_data)
demo <- cleaned_data %>% select(PAQ706,PAQ710,PAQ715,RIAGENDR,DMDEDUC3,RIDAGEYR)
gaze(demo) %>% myft() %>% table2docx(vanilla = T)
gaze(RIAGENDR~.,data = demo) %>% myft() %>% table2docx(vanilla = T)

#Regression
d <- read.csv("final_dataset_with_random_variability.csv")
d$Year <- factor(d$Year, levels = c(5,6, 7,8))
d$Gender <- as.factor(d$Gender)
d$Parents..highest.education <- as.factor(d$Parents..highest.education)
d$School <- as.factor(d$School)
d$Disability <- as.factor(d$Disability)
d$No. <- as.factor(d$No.)
